# Supplementary material for: Mapping fMRI research in disorders of consciousness: a bibliometric study
Source: Front Neurol. 2026 May 4;17:1807532. doi: 10.3389/fneur.2026.1807532 (PMC13180544; doi:10.3389/fneur.2026.1807532)
Supplement: Supplementary file 3 [file Table_3.xlsx]

## Sheet: pubmed
pubmed article title	wos article title	relevent pubmed article title
Bedside detection of awareness in the vegetative state: a cohort study	Neural signature of the conscious processing of auditory regularities	Alteration in early resting‑state functional MRI activity in comatose survivors of cardiac arrest: a prospective cohort study
Cognitive Motor Dissociation in Disorders of Consciousness	Classical conditioning in the vegetative and minimally conscious state	Quantitative analysis of early apparent diffusion coefficient values from MRIs for predicting neurological prognosis in survivors of out-of-hospital cardiac arrest: an observational study
Willful modulation of brain activity in disorders of consciousness	Functional Connectivity in the Default Network During Resting State is Preserved in a Vegetative but Not in a Brain Dead Patient	Breakdown in cortical effective connectivity during midazolam-induced loss of consciousness
White matter changes in comatose survivors of anoxic ischemic encephalopathy and traumatic brain injury: comparative diffusion-tensor imaging study	The Brain under Self-Control: Modulation of Inhibitory and Monitoring Cortical Networks during Hypnotic Paralysis	Clinical Response to tDCS Depends on Residual Brain Metabolism and Grey Matter Integrity in Patients With Minimally Conscious State
Multimodal prediction of residual consciousness in the intensive care unit: the CONNECT-ME study	A multimodal approach to the assessment of patients with disorders of consciousness	Quantitative magnetic resonance imaging evidence for altered structural remodeling of the temporal lobe in West syndrome
Intrinsic functional connectivity differentiates minimally conscious from unresponsive patients	Towards the routine use of brain imaging to aid the clinical diagnosis of disorders of consciousness	Electroencephalographic changes related to cortico-subcortical decoupling during propofol-induced loss of consciousness: A secondary analysis of a prospective observational study
Alteration in early resting‑state functional MRI activity in comatose survivors of cardiac arrest: a prospective cohort study	Functional MRI study of the primary somatosensory cortex in comatose survivors of cardiac arrest	Prolonged Unconsciousness Following Severe COVID-19
Quantitative analysis of early apparent diffusion coefficient values from MRIs for predicting neurological prognosis in survivors of out-of-hospital cardiac arrest: an observational study	Executive functions in the absence of behavior: functional imaging of the minimally conscious state	A diffusion tensor magnetic resonance imaging study of paediatric patients with severe non-traumatic brain injury
Breakdown in cortical effective connectivity during midazolam-induced loss of consciousness	Neuroimaging and the Vegetative State Resolving the Behavioral Assessment Dilemma?	Loss of Consciousness Is Related to White Matter Injury in Mild Traumatic Brain Injury
Prolonged Unconsciousness Following Severe COVID-19	Experience of diffusion tensor imaging and 1H spectroscopy for outcome prediction in severe traumatic brain injury: Preliminary results	Differences of clinical manifestations according to the patterns of brain lesions in acute encephalopathy with reduced diffusion in the bilateral hemispheres
Neurologic and neuroimaging findings in patients with COVID-19: A retrospective multicenter study	Cortical Activity after Emotional Visual Stimulation in Minimally Conscious State Patients	Common Data Elements for Disorders of Consciousness: Recommendations from the Working Group on Neuroimaging
Disruption of posteromedial large-scale neural communication predicts recovery from coma	Disorders of consciousness: Moving from passive to resting state and active paradigms	Results of a prospective study (CATS) on the effects of thalamic stimulation in minimally conscious and vegetative state patients
Clinical Response to tDCS Depends on Residual Brain Metabolism and Grey Matter Integrity in Patients With Minimally Conscious State	Combination of diffusion tensor and functional magnetic resonance imaging during recovery from the vegetative state	Multi-Center Study of Diffusion-Weighted Imaging in Coma After Cardiac Arrest
Regional brain volumetry and brain function in severely brain-injured patients	Pharmacological magnetic resonance imaging of muscarinic acetylcholine receptor activation in rat brain	Automated MRI Segmentation of Brainstem Nuclei Critical to Consciousness
Quantitative magnetic resonance imaging evidence for altered structural remodeling of the temporal lobe in West syndrome	Usefulness of functional MRI associated with PET scan and evoked potentials in the evaluation of brain functions after severe brain injury: Preliminary results	A Pilot Trial Examining the Merits of Combining Amantadine and Repetitive Transcranial Magnetic Stimulation as an Intervention for Persons With Disordered Consciousness After TBI
Brain Gray Matter MRI Morphometry for Neuroprognostication After Cardiac Arrest	Willful Modulation of Brain Activity in Disorders of Consciousness	Qualitative and quantitative analysis of diffusion-weighted brain MR imaging in comatose survivors after cardiac arrest
Electroencephalographic changes related to cortico-subcortical decoupling during propofol-induced loss of consciousness: A secondary analysis of a prospective observational study	A network approach to assessing cognition in disorders of consciousness	Clinical Utility of MRI Brain in Children with Non-traumatic Coma
Prediction of good functional outcome decreases diagnostic uncertainty in unconscious survivors after out-of-hospital cardiac arrest	Aetiological differences in neuroanatomy of the vegetative state: insights from diffusion tensor imaging and functional implications
Explaining recovery from coma with multimodal neuroimaging	Anterior Cingulate Activity and the Self in Disorders of Consciousness
Comparison of brain computed tomography and diffusion-weighted magnetic resonance imaging to predict early neurologic outcome before target temperature management comatose cardiac arrest survivors	Default network connectivity reflects the level of consciousness in non-communicative brain-damaged patients
Diffusion and perfusion MRI of the brain in comatose patients treated with mild hypothermia after cardiac arrest: a prospective observational study	Dissociations between behavioural and functional magnetic resonance imaging-based evaluations of cognitive function after brain injury
A new multimodal neuroprognostic model for chronic disorders of consciousness: Integrating behavioral, hormonal, and imaging features	Functional imaging reveals movement preparatory activity in the vegetative state
A diffusion tensor magnetic resonance imaging study of paediatric patients with severe non-traumatic brain injury	Deactivation of the Default Mode Network as a Marker of Impaired Consciousness: An fMRI Study
Predicting acute brain lesions on magnetic resonance imaging in acute carbon monoxide poisoning: a multicenter prospective observational study	Bedside detection of awareness in the vegetative state: a cohort study
Reorganisation of Brain Hubs across Altered States of Consciousness	Probing consciousness with event-related potentials in the vegetative state
Loss of Consciousness Is Related to White Matter Injury in Mild Traumatic Brain Injury	Source imaging of QEEG as a method to detect awareness in a person in vegetative state
Placebo-Controlled Trial of Familiar Auditory Sensory Training for Acute Severe Traumatic Brain Injury: A Preliminary Report	Arterial spin labeling and altered cerebral blood flow patterns in the minimally conscious state
Differences of clinical manifestations according to the patterns of brain lesions in acute encephalopathy with reduced diffusion in the bilateral hemispheres	Hubs of brain functional networks are radically reorganized in comatose patients
Common Data Elements for Disorders of Consciousness: Recommendations from the Working Group on Neuroimaging	Pattern Classification of Volitional Functional Magnetic Resonance Imaging Responses in Patients With Severe Brain Injury
Brain Volume Changes in Patients with Acute Brain Dysfunction Due to Sepsis	Unresponsive wakefulness syndrome
Results of a prospective study (CATS) on the effects of thalamic stimulation in minimally conscious and vegetative state patients	Resting-state EEG study of comatose patients: a connectivity and frequency analysis to find differences between vegetative and minimally conscious states
Multi-Center Study of Diffusion-Weighted Imaging in Coma After Cardiac Arrest	Microstructural changes in memory and reticular formation neural pathway after simple concussion
Automated MRI Segmentation of Brainstem Nuclei Critical to Consciousness	Reduction in Inter-Hemispheric Connectivity in Disorders of Consciousness
A Pilot Trial Examining the Merits of Combining Amantadine and Repetitive Transcranial Magnetic Stimulation as an Intervention for Persons With Disordered Consciousness After TBI	Identifying the default-mode component in spatial IC analyses of patients with disorders of consciousness
Magnetic resonance imaging in comatose adults resuscitated after out-of-hospital cardiac arrest: A posthoc study of the Targeted Therapeutic Mild Hypercapnia after Resuscitated Cardiac Arrest trial	Pain-related somatosensory evoked potentials and functional brain magnetic resonance in the evaluation of neurologic recovery after cardiac arrest: a case study of three patients
Qualitative and quantitative analysis of diffusion-weighted brain MR imaging in comatose survivors after cardiac arrest	Default-Mode Network Disruption in Mild Traumatic Brain Injury
Alterations in the brain's connectome during recovery from severe traumatic brain injury: protocol for a longitudinal prospective study	Impact of functional MRI data preprocessing pipeline on default-mode network detectability in patients with disorders of consciousness
Extending communication for patients with disorders of consciousness	Resting state networks in paroxysmal disorders of consciousness
Clinical Utility of MRI Brain in Children with Non-traumatic Coma	Traumatic Encephalopathy
	Implementing novel imaging methods for improved diagnosis of disorder of consciousness patients
	Coma and Disorders of Consciousness: Scientific Advances and Practical Considerations for Clinicians
	Cortical Source of Blink-Related Delta Oscillations and Their Correlation With Levels of Consciousness
	Right (to a) Diagnosis? Establishing Correct Diagnoses in Chronic Disorders of Consciousness
	Limbic hyperconnectivity in the vegetative state
	Unexpected Recovery of Function After Severe Traumatic Brain Injury: The Limits of Early Neuroimaging-Based Outcome Prediction
	Assessing residual reasoning ability in overtly non-communicative patients using fMRI
	Finding a way in: A review and practical evaluation of fMRI and EEG for detection and assessment in disorders of consciousness
	Global functional connectivity reveals highly significant differences between the vegetative and the minimally conscious state
	Disruption of transfer entropy and inter-hemispheric brain functional connectivity in patients with disorder of consciousness
	Brain processing of pain in patients with unresponsive wakefulness syndrome
	Visual cognition in disorders of consciousness: From V1 to top-down attention
	Making Every Word Count for Nonresponsive Patients
	Emotional Processing of Personally Familiar Faces in the Vegetative State
	Can Mental Imagery Functional Magnetic Resonance Imaging Predict Recovery in Patients With Disorders of Consciousness?
	Patients with unresponsive wakefulness syndrome respond to the pain cries of other people
	Altered network properties of the fronto-parietal network and the thalamus in impaired consciousness
	Multiple fMRI system-level baseline connectivity is disrupted in patients with consciousness alterations
	Technology-based assessment in patients with disorders of consciousness
	The Clinical Utility of fMRI for Identifying Covert Awareness in the Vegetative State: A Comparison of Sensitivity between 3T and 1.5T
	Preservation of Electroencephalographic Organization in Patients with Impaired Consciousness and Imaging-Based Evidence of Command-Following
	Multiple tasks and neuroirnaging modalities increase the likelihood of detecting covert awareness in patients with disorders of consciousness
	Potential applications of concurrent transcranial magnetic stimulation and functional magnetic resonance imaging in acquired brain injury and disorders of consciousness
	Hyperactive external awareness against hypoactive internal awareness in disorders of consciousness using resting-state functional MRI: highlighting the involvement of visuo-motor modulation
	True or False? Activations of Language-related Areas in Patients with Disorders of Consciousness
	Extending Communication for Patients with Disorders of Consciousness
	Functional neuroimaging of personally-relevant stimuli in a paediatric case of impaired awareness
	Brain activation by music in patients in a vegetative or minimally conscious state following diffuse brain injury
	Diagnostic precision of PET imaging and functional MRI in disorders of consciousness: a clinical validation study
	Ethics of neuroimaging after serious brain injury
	Across the consciousness continuum - from unresponsive wakefulness to sleep
	ON THE DIFFICULTY TO COMMUNICATE WITH FMRI-BASED PROTOCOLS USED TO IDENTIFY COVERT AWARENESS
	Impaired consciousness is linked to changes in effective connectivity of the posterior cingulate cortex within the default mode network
	Intrinsic functional connectivity differentiates minimally conscious from unresponsive patients
	A Thalamocortical Mechanism for the Absence of Overt Motor Behavior in Covertly Aware Patients
	SUBSTITUTE OR COMPLEMENT? DEFINING THE RELATIVE PLACE OF EEG AND FMRI IN THE DETECTION OF VOLUNTARY BRAIN REACTIONS
	Decreased functional connectivity between the mediodorsal thalamus and default mode network in patients with disorders of consciousness
	Brain response to thermal stimulation predicts outcome of patients with chronic disorders of consciousness
	Thalamo-frontal connectivity mediates top-down cognitive functions in disorders of consciousness
	The dissociation between command following and communication in disorders of consciousness: an fMRI study in healthy subjects
	Placebo-Controlled Trial of Familiar Auditory Sensory Training for Acute Severe Traumatic Brain Injury: A Preliminary Report
	Anosognosia in Alzheimer disease: Disconnection between memory and self-related brain networks
	Risk, diagnostic error, and the clinical science of consciousness
	GABAA Receptor Deficits Predict Recovery in Patients With Disorders of Consciousness: A Preliminary Multimodal 11C Flumazenil PET and fMRI Study
	How Are Different Neural Networks Related to Consciousness?
	Disruption of posteromedial large-scale neural communication predicts recovery from coma
	Cerebral response to subject's own name showed high prognostic value in traumatic vegetative state
	Intrinsic Functional Connectivity Patterns Predict Consciousness Level and Recovery Outcome in Acquired Brain Injury
	Thalamocortical Sensorimotor Circuit Damage Associated with Disorders of Consciousness for Diffuse Axonal Injury Patients
	Function-structure connectivity in patients with severe brain injury as measured by MRI-DWI and FDG-PET
	Functional Connectivity Substrates for tDCS Response in Minimally Conscious State Patients
	Neural correlates of consciousness in patients who have emerged from a minimally conscious state: a cross-sectional multimodal imaging study
	Somatosensory attention identifies both overt and covert awareness in disorders of consciousness
	Decoupled temporal variability and signal synchronization of spontaneous brain activity in loss of consciousness: An fMRI study in anesthesia
	Distinct Interactions between Fronto-Parietal and Default Mode Networks in Impaired Consciousness
	Modulation of the default-mode network and the attentional network by self-referential processes in patients with disorder of consciousness
	Central olfactory processing in patients with disorders of consciousness
	Resting-state networks distinguish locked-in from vegetative state patients
	Multimodal Study of Default-Mode Network Integrity in Disorders of Consciousness
	Correlation between resting state fMRI total neuronal activity and PET metabolism in healthy controls and patients with disorders of consciousness
	Progression from Vegetative to Minimally Conscious State Is Associated with Changes in Brain Neural Response to Passive Tasks: A Longitudinal Single-Case Functional MRI Study
	Functional MRI Motor imagery Tasks to Detect Command Following in Traumatic Disorders of Consciousness
	Alterations in the brain's connectome during recovery from severe traumatic brain injury: protocol for a longitudinal prospective study
	Early detection of consciousness in patients with acute severe traumatic brain injury
	Simultaneous EEG-PET-fMRI measurements in disorders of consciousness: an exploratory study on diagnosis and prognosis
	Functional Integrity in Children With Anoxic Brain Injury From Drowning
	Sedation of Patients With Disorders of Consciousness During Neuroimaging: Effects on Resting State Functional Brain Connectivity
	Consciousness, Intention, and Command-Following in the Vegetative State
	Functional MRI for Assessment of the Default Mode Network in Acute Brain Injury
	Association of medial prefrontal cortex connectivity with consciousness level and its outcome in patients with acquired brain injury
	The neural correlates of lexical processing in disorders of consciousness
	Functional Neuroimaging After Severe Anoxic Brain Injury in Children May Reveal Preserved, Yet Covert, Cognitive Function
	fMRI STUDY OF GRADUATED EMOTIONAL CHARGE FOR DETECTION OF COVERT ACTIVITY USING PASSIVE LISTENING TO NARRATIVES
	The effect of preprocessing in dynamic functional network connectivity used to classify mild traumatic brain injury
	Abnormal structural connectivity between the basal ganglia, thalamus, and frontal cortex in patients with disorders of consciousness
	Longitudinal Recovery of Local Neuronal Activity and Consciousness Level in Acquired Brain Injury
	Regional brain volumetry and brain function in severely brain-injured patients
	Clinical subcategorization of minimally conscious state according to resting functional connectivity
	Cortical Response to the Natural Speech Envelope Correlates with Neuroimaging Evidence of Cognition in Severe Brain Injury
	Multimodal Neuroimaging Approach to Variability of Functional Connectivity in Disorders of Consciousness: A PET/MRI Pilot Study
	Disrupted Interactions Between Arousal and Cortical Awareness Networks in MCS and VS/UWS Patients: Evidence from Resting-state Functional Imaging Connectivity
	Do Sensory Stimulation Programs Have an Impact on Consciousness Recovery?
	Restoration of thalamo-cortical connectivity after brain injury: recovery of consciousness, complex behavior, or passage of time?
	Subdivisions of the posteromedial cortex in disorders of consciousness
	Characterization of EEG signals revealing covert cognition in the injured brain
	Multifaceted brain networks reconfiguration in disorders of consciousness uncovered by co-activation patterns
	Assessment of Covert Consciousness in the Intensive Care Unit: Clinical and Ethical Considerations
	Correlation between neurobehavioural assessment and functional magnetic resonance imaging in the diagnosis of prolonged disorders of consciousness
	Behavioral and Resting State Functional Connectivity Effects of High Frequency rTMS on Disorders of Consciousness: A Sham-Controlled Study
	A Heartbeat Away From Consciousness: Heart Rate Variability Entropy Can Discriminate Disorders of Consciousness and Is Correlated With Resting-State fMRI Brain Connectivity of the Central Autonomic Network
	Degrees of functional connectome abnormality in disorders of consciousness
	Consciousness in Neurocritical Care Cohort Study Using fMRI and EEG (CONNECT-ME): Protocol for a Longitudinal Prospective Study and a Tertiary Clinical Care Service
	Prognostication of chronic disorders of consciousness using brain functional networks and clinical characteristics
	Functional networks reemerge during recovery of consciousness after acute severe traumatic brain injury
	Could Arterial Spin Labeling Distinguish Patients in Minimally Conscious State from Patients in Vegetative State?
	Functional magnetic resonance imaging under anaesthesia of a patient with severe chronic disorders of consciousness
	Functional Connectivity of Anterior Insula Predicts Recovery of Patients With Disorders of Consciousness
	Predictive value of early MRI findings on neurocognitive and psychiatric outcomes in patients with severe traumatic brain injury
	Abnormal dynamic properties of functional connectivity in disorders of consciousness
	Effect of amantadine on vegetative state after traumatic brain injury: a functional magnetic resonance imaging study
	Human consciousness is supported by dynamic complex patterns of brain signal coordination
	Interhemispherical Anatomical Disconnection in Disorders of Consciousness Patients
	Is circadian rhythmicity a prerequisite to coma recovery? Circadian recovery concomitant to cognitive improvement in two comatose patients
	Electroencephalography and Functional Magnetic Resonance Imaging-Guided Simultaneous Transcranial Direct Current Stimulation and Repetitive Transcranial Magnetic Stimulation in a Patient With Minimally Conscious State
	Consciousness-specific dynamic interactions of brain integration and functional diversity
	Structural and functional connectivity of ascending reticular activating system in a patient with impaired consciousness after a cardiac arrest A case report
	Deep structural brain lesions associated with consciousness impairment early after hemorrhagic stroke
	Olfactory discrimination in disorders of consciousness: A new sniff protocol
	Spatial characteristics of spontaneous and stimulus-induced individual functional connectivity networks in severe disorders of consciousness
	Structural connectome alterations in patients with disorders of consciousness revealed by 7-tesla magnetic resonance imaging
	Detecting Brain Activity Following a Verbal Command in Patients With Disorders of Consciousness
	Modulation of the spontaneous hemodynamic response function across levels of consciousness
	Spatially Overlapping Regions Show Abnormal Thalamo-frontal Circuit and Abnormal Precuneus in Disorders of Consciousness
	Genetic algorithms for feature selection when classifying severe chronic disorders of consciousness
	Brain Metabolism but Not Gray Matter Volume Underlies the Presence of Language Function in the Minimally Conscious State (MCS): MCS plus Versus MCS- Neuroimaging Differences
	Medical Decision Making by Patients in the Locked-in Syndrome
	Complete hemispherotomy leads to lateralized functional organization and lower level of consciousness in the isolated hemisphere
	Transcutaneous Auricular Vagal Nerve Stimulation and Disorders of Consciousness: A Hypothesis for Mechanisms of Action
	Altered inter-frequency dynamics of brain networks in disorder of consciousness
	Characterization of network switching in disorder of consciousness at multiple time scales
	Pharmacologically informed machine learning approach for identifying pathological states of unconsciousness via resting-state fMRI
	An Echo of Consciousness: Brain Function During Preferred Music
	Accounting for Changing Structure in Functional Network Analysis of TBI Patients
	Personalized Connectome Mapping to Guide Targeted Therapy and Promote Recovery of Consciousness in the Intensive Care Unit
	Preservation of Language Processing and Auditory Performance in Patients With Disorders of Consciousness: A Multimodal Assessment
	Functional Magnetic Resonance Imaging in the Final Stage of Creutzfeldt-Jakob Disease
	Habituation of auditory startle reflex is a new sign of minimally conscious state
	Modeling an auditory stimulated brain under altered states of consciousness using the generalized Ising model
	Cortical Function in Acute Severe Traumatic Brain Injury and at Recovery: A Longitudinal fMRI Case Study
	The subcortical basis of outcome and cognitive impairment in TBI
	Reconfiguration of large-scale functional connectivity in patients with disorders of consciousness
	Network Mapping of Connectivity Alterations in Disorder of Consciousness: Towards Targeted Neuromodulation
	Functional and Structural Integrity of Frontoparietal Connectivity in Traumatic and Anoxic Coma
	Thalamus Modulates Consciousness via Layer-Specific Control of Cortex
	The (Un)Conscious Mouse as a Model for Human Brain Functions: Key Principles of Anesthesia and Their Impact on Translational Neuroimaging
	Time-Delay Latency of Resting-State Blood Oxygen Level-Dependent Signal Related to the Level of Consciousness in Patients with Severe Consciousness Impairment
	Autonomic responses to emotional linguistic stimuli and amplitude of low-frequency fluctuations predict outcome after severe brain injury
	Altered Global Brain Signal during Physiologic, Pharmacologic, and Pathologic States of Unconsciousness in Humans and Rats
	Fractal dimension of cortical functional connectivity networks & severity of disorders of consciousness
	Reorganisation of Brain Hubs across Altered States of Consciousness
	Outcome prediction with resting-state functional connectivity after cardiac arrest
	Ketamine effects on default mode network activity and vigilance: A randomized, placebo-controlled crossover simultaneous fMRI/EEG study
	Transcranial Direct Current Stimulation Over Prefrontal Areas Improves Psychomotor Inhibition State in Patients With Traumatic Brain Injury: A Pilot Study
	fMRI lag structure during waking up from early sleep stages
	Spontaneous transient brain states in EEG source space in disorders of consciousness
	Auditory Stimulation Modulates Resting-State Functional Connectivity in Unresponsive Wakefulness Syndrome Patients
	Time-delay structure predicts clinical scores for patients with disorders of consciousness using resting-state fMRI
	Neuronal mechanisms of adenosine A2A receptors in the loss of consciousness induced by propofol general anesthesia with functional magnetic resonance imaging
	Disruptions in Effective Connectivity within and between Default Mode Network and Anterior Forebrain Mesocircuit in Prolonged Disorders of Consciousness
	Structural and functional connectivity of the ascending arousal network for prediction of outcome in patients with acute disorders of consciousness
	Understanding conversion disorder: How contemporary brain imaging is shedding light on an early Freudian concept
	Dynamic Patterns of Global Brain Communication Differentiate Conscious From Unconscious Patients After Severe Brain Injury
	Improving Diagnosis and Prognosis in Acute Severe Brain Injury: A Multimodal Imaging Protocol
	Criticality Creates a Functional Platform for Network Transitions Between Internal and External Processing Modes in the Human Brain
	A Precision Medicine Framework for Classifying Patients with Disorders of Consciousness: Advanced Classification of Consciousness Endotypes (ACCESS)
	Mapping the subcortical connectivity of the human default mode network
	Loss of consciousness reduces the stability of brain hubs and the heterogeneity of brain dynamics
	Mechanisms Underlying Disorders of Consciousness: Bridging Gaps to Move Toward an Integrated Translational Science
	Preserved fractal character of structural brain networks is associated with covert consciousness after severe brain injury
	Brain network integration dynamics are associated with loss and recovery of consciousness induced by sevoflurane
	Developing an instrument for an early prediction model of long-term functional outcomes in people with acquired injuries of the central nervous system: protocol and methodological aspects
	Resting-State NIRS-EEG in Unresponsive Patients with Acute Brain Injury: A Proof-of-Concept Study
	Higher-order sensorimotor circuit of the brain's global network supports human consciousness
	Structural changes in brains of patients with disorders of consciousness treated with deep brain stimulation
	Disrupted Pallido-Thalamo-Cortical Functional Connectivity in Chronic Disorders of Consciousness
	Dopaminergic brainstem disconnection is common to pharmacological and pathological consciousness
	Akinetic mutism reversed by inferior parietal lobule repetitive theta burst stimulation: Can we restore default mode network function for therapeutic benefit?
	Disrupted Strength and Stability of Regional Brain Activity in Disorder of Consciousness Patients: A Resting-State Functional Magnetic Resonance Imaging Study
	A multi-domain prognostic model of disorder of consciousness using resting-state fMRI and laboratory parameters
	Cerebral Hemodynamic Correlates of Transcutaneous Auricular Vagal Nerve Stimulation in Consciousness Restoration: An Open-Label Pilot Study
	tDCS modulates effective connectivity during motor command following; a potential therapeutic target for disorders of consciousness
	Association of network connectivity via resting state functional MRI with consciousness, mortality, and outcomes in neonatal acute brain injury
	Ultrasonic Deep Brain Neuromodulation in Acute Disorders of Consciousness: A Proof-of-Concept
	Altered Effective Connectivity Measured by Resting-State Functional Magnetic Resonance Imaging in Posterior Parietal-Frontal-Striatum Circuit in Patients With Disorder of Consciousness
	Network dynamics scale with levels of awareness
	Functional network antagonism and consciousness
	Application of brain-computer-interface in awareness detection using machine learning methods
	Disorders of Consciousness Associated With COVID-19 A Prospective Multimodal Study of Recovery and Brain Connectivity
	Neural oscillations track recovery of consciousness in acute traumatic brain injury patients
	Unique spatiotemporal fMRI dynamics in the awake mouse brain
	The Curing Coma Campaign International Survey on Coma Epidemiology, Evaluation, and Therapy (COME TOGETHER)
	Dynamic reconfiguration of human brain networks across altered states of consciousness
	Whole-brain modelling identifies distinct but convergent paths to unconsciousness in anaesthesia and disorders of consciousness
	Multimodal MRI-Based Whole-Brain Assessment in Patients In Anoxoischemic Coma by Using 3D Convolutional Neural Networks
	Resting-State fMRI in Chronic Patients with Disorders of Consciousness: The Role of Lower-Order Networks for Clinical Assessment
	Flowchart for Implementing Advanced Imaging and Electrophysiology in Patients With Disorders of Consciousness To fMRI or Not to fMRI?
	Non-invasive Vagus Nerve Stimulation in Treatment of Disorders of Consciousness - Longitudinal Case Study
	Disruption in structural-functional network repertoire and time-resolved subcortical fronto-temporoparietal connectivity in disorders of consciousness
	Efficacy of Transcranial Direct Current Stimulation Over Dorsolateral Prefrontal Cortex in Patients With Minimally Conscious State
	Macroscopic Quantities of Collective Brain Activity during Wakefulness and Anesthesia
	What lies underneath: Precise classification of brain states using time-dependent topological structure of dynamics
	Deep brain stimulation of the thalamus restores signatures of consciousness in a nonhuman primate model
	Dissociative identity state-dependent working memory in dissociative identity disorder: a controlled functional magnetic resonance imaging study
	Altered functional connectivity and regional brain activity in a triple-network model in minimally conscious state and vegetative-state/unresponsive wakefulness syndrome patients: A resting-state functional magnetic resonance imaging study
	Regional Homogeneity Alterations in Patients with Impaired Consciousness. An Observational Resting-State fMRI Study
	PerBrain: a multimodal approach to personalized tracking of evolving state-of-consciousness in brain-injured patients: protocol of an international, multicentric, observational study
	Anterior precuneus related to the recovery of consciousness
	Short-term spinal cord stimulation in treating disorders of consciousness monitored by resting-state fMRI and qEEG: The first case report
	Abnormal default mode network could be a potential prognostic marker in patients with disorders of consciousness
	Investigating the mechanism and prognosis of patients with disorders of consciousness on the basis of brain networks between the thalamus and whole-brain
	Multi-session tDCS paired with passive mobilisation of the thumb modulates thalamo-cortical coupling during command following in the healthy brain
	Multimodal prediction of residual consciousness in the intensive care unit: the CONNECT-ME study
	Treatable brain network biomarkers in children in coma using task and resting-state functional MRI: a case series
	Exploring impaired self-awareness of motor symptoms in Parkinson's disease: Resting-state fMRI correlates and the connection to mindfulness
	Disorder of consciousness: Structural integrity of brain networks for the clinical assessment
	A practical model-based segmentation approach for improved activation detection in single-subject functional magnetic resonance imaging studies
	Transcutaneous Auricular Vagus Nerve Stimulation Facilitates Cortical Arousal and Alertness
	Randomized trial of transcutaneous auricular vagus nerve stimulation on patients with disorders of consciousness: A study protocol
	Injury patterns associated with cognitive motor dissociation
	The lack of temporal brain dynamics asymmetry as a signature of impaired consciousness states
	Assessing awareness in severe Alzheimer's disease
	Discrepancies in the late auditory potentials of post-anoxic patients: Watch out for focal brain lesions, a pilot retrospective study
	Reduced emergent character of neural dynamics in patients with a disrupted connectome
	Distributed harmonic patterns of structure-function dependence orchestrate human consciousness
	Impaired self-awareness of cognitive deficits in Parkinson's disease relates to cingulate cortex dysfunction
	An implementation of integrated information theory in resting-state fMRI
	Subcortical functional connectivity and its association with walking performance following deployment related mild TBI
	Functional Neuroimaging as an Assessment Tool in Critically Ill Patients
	Detecting passive and active response in patients with behaviourally diagnosed unresponsive wakefulness syndrome
	Whole-brain analyses indicate the impairment of posterior integration and thalamo-frontotemporal broadcasting in disorders of consciousness
	Diagnosis and Prognosis in Disorders of Consciousness: An Active Paradigm fMRI Study
	The use of epidural spinal cord stimulation in patients with chronic disorders of consciousness - neuroimaging and clinical results
	Identifying patients with cognitive motor dissociation using resting-state temporal stability
	The effect and mechanisms of music therapy on the autonomic nervous system and brain networks of patients of minimal conscious states: a randomized controlled trial
	Altered brain functional connectivity in vegetative state and minimally conscious state
	Outcome Prediction of Unconscious Patients Based on Weighted Sparse Brain Network Construction
	Optimizing the modulation paradigm of transcutaneous auricular vagus nerve stimulation in patients with disorders of consciousness: A prospective exploratory pilot study protocol
	The temporal dynamics of Large-Scale brain network changes in disorders of consciousness: A Microstate-Based study
	Functional and structural brain connectivity in disorders of consciousness
	Multimodal Prediction of 3-and 12-Month Outcomes in ICU Patients with Acute Disorders of Consciousness
	Cognitive Motor Dissociation in Disorders of Consciousness
	Resting-State Functional Magnetic Resonance Imaging Network Association With Mortality, Epilepsy, Cognition, and Motor Two-Year Outcomes in Suspected Severe Neonatal Acute Brain Injury
	Cognitive Motor Dissociation: Gap Analysis and Future Directions
	Unconsciousness or unresponsiveness in akinetic mutism? Insights from a multimodal longitudinal exploration
	Re-awakening the brain: Forcing transitions in disorders of consciousness by external in silico perturbation
	Increased task-relevant fMRI responsiveness in comatose cardiac arrest patients is associated with improved neurologic outcomes
	Deep learning models reveal the link between dynamic brain connectivity patterns and states of consciousness
	Revisiting the standard for modeling functional brain network activity: Application to consciousness
	Arterial Spin Labeling Magnetic Resonance Imaging for Acute Disorders of Consciousness in the Intensive Care Unit
	Local orchestration of distributed functional patterns supporting loss and restoration of consciousness in the primate brain
	Modulation of Corticospinal Excitability during Action Observation in Patients with Disorders of Consciousness
	Comparing Neural Correlates of Consciousness: From Psychedelics to Hypnosis and Meditation
	Resting state networks in patients with acute disorders of consciousness after severe traumatic brain injury
	Explaining recovery from coma with multimodal neuroimaging
	Classifying disorders of consciousness using a novel dual-level and dual-modal graph learning model
	Differential brain activity in patients with disorders of consciousness: a 3-month rs-fMRI study using amplitude of low-frequency fluctuation
	Brain-Computer Interfaces for Communication in Patients with Disorders of Consciousness: A Gap Analysis and Scientific Roadmap
	Ultrahigh Field fMRI Reveals Different Roles of the Temporal and Frontoparietal Cortices in Subjective Awareness
	Physical activity and frontoparietal network connectivity in traumatic brain injury
	Resting-state networks and anosognosia in Alzheimer's disease
	Neuroimaging biomarkers for the diagnosis and prognosis of patients with disorders of consciousness
	Study of a precise treatment protocol for patients with consciousness disorders based on the brain network analysis of functional magnetic resonance imaging
	Local Neuronal Activity and the Hippocampal Functional Network Can Predict the Recovery of Consciousness in Individuals With Acute Disorders of Consciousness Caused by Neurological Injury
	Exploring the clinical diagnostic value of linguistic learning ability in patients with disorders of consciousness using electrooculography
	Precise detection of awareness in disorders of consciousness using deep learning framework
	Effects of different frequencies music on cortical responses and functional connectivity in patients with minimal conscious state
	Unraveling the brain dynamics of Depersonalization-Derealization Disorder: a dynamic functional network connectivity analysis
	Transcutaneous auricular vagal nerve stimulation for consciousness recovery in patients with prolonged disorders of consciousness (TAVREC): study protocol for a multicenter, triple-blind, randomized controlled trial in China
	Cerebellar Purkinje cell firing promotes conscious recovery from anesthesia state through coordinating neuronal communications with motor cortex
	Detecting rs-fMRI Networks in Disorders of Consciousness: Improving Clinical Interpretability
	Brain Function and Structure Changes in the Prognosis Prediction of Prolonged Disorders of Consciousness
	A Survey of Surrogates and Health Care Professionals Indicates Support of Cognitive Motor Dissociation-Assisted Prognostication
	Impact of Aphasia on Brain Activation to Motor Commands in Patients with Acute Intracerebral Hemorrhage
	Neural Correlates of Social Touch Processing: An fMRI Study on Brain Functional Connectivity
	A synergistic approach for identifying disrupted functional brain subnetworks in patients with chronic disorders of consciousness due to anoxic brain damage
	Total recall: Detecting autobiographical memory retrieval in the absence of behaviour
	Abnormal characteristics in disorders of consciousness: A resting-state functional magnetic resonance imaging study
	Acupuncture for arousal combined with repetitive transcranial magnetic stimulation promotes functional reorganization of brain regions in patients with a minimally conscious state: study protocol for a randomized controlled trial
	A study on resting-state functional near-infrared spectroscopy in patients with different outcomes of prolonged disorders of consciousness
	Electro-Acupuncture to Treat Disorder of Consciousness (AcuDoc): Study Protocol for a Randomized Sham-Controlled Trial
	Distinct effects of global signal regression on brain activity during propofol and sevoflurane anesthesia
	Changes in functional connectivity of brain regions associated with movement and awareness under the influence of cervical epidural spinal cord stimulation in chronic disorders of consciousness: a pilot study
	Functional connectome integration observed after antispastic epidural cervical spinal cord stimulation in a patient with TBI-induced disorder of consciousness: a case report
	Globus pallidus externus correlates with arousal in disorders of consciousness: a resting-state functional MRI study
	Neural Electrical Correlates of Subjective Happiness
	Nonequilibrium brain dynamics elicited as the origin of perturbative complexity
	Connectome harmonic decomposition tracks the presence of disconnected consciousness during ketamine-induced unresponsiveness
	A new multimodal neuroprognostic model for chronic disorders of consciousness: Integrating behavioral, hormonal, and imaging features
	Correlation Between Neurocognitive Outcomes and Neuroaxonal Connectome Alterations After Whole Brain Radiotherapy: A Proof-of-Concept Study
	Near-Infrared Spectroscopy to Assess Covert Volitional Brain Activity in Intensive Care
	Altered functional connectivity of brainstem ARAS nuclei unveils the mechanisms of disorders of consciousness in sTBI: an exploratory study
	Chronic Consciousness Disorders
	Ethical Issues in the Treatment of Severe Brain Injury The Impact of New Technologies
	Persistent Vegetative and Minimally Conscious States
	Neurofunctional imaging in differential diagnosis and evaluation of outcome in vegetative and minimally conscious state
	A new era of coma and consciousness science
	Reaching across the abyss: recent advances in functional magnetic resonance imaging and their potential relevance to disorders of consciousness
	Another kind of 'BOLD Response': answering multiple-choice questions via online decoded single-trial brain signals
	Functional neuroimaging and withdrawal of life-sustaining treatment from vegetative patients
	Consciousness revealed: new insights into the vegetative and minimally conscious states
	The Vegetative State Updated
	Diagnosing Consciousness: Neuroimaging, Law, and the Vegetative State
	Behavior in the Brain Using Functional Neuroimaging to Assess Residual Cognition and Awareness After Severe Brain Injury
	Functional Neuroimaging Approaches to the Changing Borders of Consciousness
	Functional Brain Imaging in the Clinical Assessment of Consciousness
	Neuroimaging after coma
	Measuring the fading consciousness in the human brain
	Multimodal neuroimaging in patients with disorders of consciousness showing functional hemispherectomy""
	Assessment of consciousness with electrophysiological and neurological imaging techniques
	From unresponsive wakefulness to minimally conscious PLUS and functional locked-in syndromes: recent advances in our understanding of disorders of consciousness
	Resting-state brain networks: literature review and clinical applications
	Resting state activity in patients with disorders of consciousness
	Disorders of consciousness and communication. Ethical motivations and communication-enabling attributes of consciousness
	From research to clinical practice: Implementation of functional magnetic imaging and white matter tractography in the clinical environment
	Clinical differentiation and outcome evaluation in vegetative and minimally conscious state patients: the neurophysiological approach
	Advanced Neuroimaging in Traumatic Brain Injury
	A default mode of brain function in altered states of consciousness
	Coma and consciousness: Paradigms (re)framed by neuroimaging
	Cognition in the Vegetative State
	Neural circuitry of PTSD with or without mild traumatic brain injury: A meta-analysis
	Conscious Awareness in Patients in Vegetative States: Myth or Reality?
	Functional MRI and Outcome in Traumatic Coma
	Detecting Consciousness: A Unique Role for Neuroimaging
	What kind of consciousness is minimal?
	Network dysfunction after traumatic brain injury
	MRI for coma emergence and recovery
	Persistent Vegetative State and Minimally Conscious State A systematic review and meta-analysis of diagnostic procedures
	Resting brain activity in disorders of consciousness A systematic review and meta-analysis
	Coma and cerebral imaging
	Functional neuroimaging of traumatic brain injury: advances and clinical utility
	Why Is the Distinction Between Neural Predispositions, Prerequisites, and Correlates of the Level of Consciousness Clinically Relevant? Functional Brain Imaging in Coma and Vegetative State
	Preserved consciousness in vegetative and minimal conscious states: systematic review and meta-analysis
	Functional connectivity in disorders of consciousness: methodological aspects and clinical relevance
	Disorders of Consciousness: Painless or Painful Conditions?-Evidence from Neuroimaging Studies
	Reforming the taxonomy in disorders of consciousness
	Functional Networks in Disorders of Consciousness
	The large-scale functional connectivity correlates of consciousness and arousal during the healthy and pathological human sleep cycle
	Chronic disorders of consciousness (Review)
	Practice Guideline Update Recommendations Summary: Disorders of Consciousness Report of the Guideline Development, Dissemination, and Implementation Subcommittee of the American Academy of Neurology; the American Congress of Rehabilitation Medicine; and the National Institute on Disability, Independent Living, and Rehabilitation Research
	Practice guideline update recommendations summary: Disorders of consciousness Report of the Guideline Development, Dissemination, and Implementation Subcommittee of the American Academy of Neurology; the American Congress of Rehabilitation Medicine; and the National Institute on Disability, Independent Living, and Rehabilitation Research
	A Systematic Review and Meta-Analysis of the Relationship Between Brain Data and the Outcome in Disorders of Consciousness
	Brain Network Studies in Chronic Disorders of Consciousness: Advances and Perspectives
	Neuroimaging Studies on Disorders of Consciousness: A Meta-Analytic Evaluation
	Electrophysiological and Neuroimaging Studies - During Resting State and Sensory Stimulation in Disorders of Consciousness: A Review
	European Academy of Neurology guideline on the diagnosis of coma and other disorders of consciousness
	MRI in disorders of consciousness
	Prognostic models for prolonged disorders of consciousness: an integrative review
	How Energy Supports Our Brain to Yield Consciousness: Insights From Neuroimaging Based on the Neuroenergetics Hypothesis
	Proceedings of the First Curing Coma Campaign NIH Symposium: Challenging the Future of Research for Coma and Disorders of Consciousness
	How Will Families React to Evidence of Covert Consciousness in Brain-Injured Patients?
	Update on neuroimaging in disorders of consciousness
	Prolonged disorders of consciousness: a critical evaluation of the new UK guidelines
	What have we really learned from functional connectivity in clinical populations?
	Applications of Advanced MRI to Disorders of Consciousness
	Transcutaneous auricular vagus nerve stimulation in disorders of consciousness: A mini-narrative review
	Classifying Disorders of Consciousness: Past, Present, and Future
	Neural correlates of consciousness and related disorders: From phenotypic descriptors of behavioral and relative consciousness to cortico-subcortical circuitry
	Functional Neuroimaging in Dissociative Disorders: A Systematic Review
	Diagnostic Developments in Differentiating Unresponsive Wakefulness Syndrome and the Minimally Conscious State
	Mapping the Unconscious Brain: Insights From Advanced Neuroimaging
	Prolonged disorders of consciousness: A response to a critical evaluation of the new UK guidelines.""
	Functional MRI for Acute Covert Consciousness: Emerging Data and Implementation Case Series
	Proceedings of the First Pediatric Coma and Disorders of Consciousness Symposium by the Curing Coma Campaign, Pediatric Neurocritical Care Research Group, and NINDS: Gearing for Success in Coma Advancements for Children and Neonates
	Prognostication in Prolonged and Chronic Disorders of Consciousness
	Recommendations from the Working Group on Neuroimaging
	The Current of Consciousness: Neural Correlates and Clinical Aspects
	Understanding, detecting, and stimulating consciousness recovery in the ICU
	Functional networks in prolonged disorders of consciousness
	The Rehabilitation Potential of Neurostimulation for Mild Traumatic Brain Injury in Animal and Human Studies
	Dysfunctional connectivity as a neurophysiologic mechanism of disorders of consciousness: a systematic review
	Evaluation of consciousness rehabilitation via neuroimaging methods
	Covert Consciousness in the ICU
	Recovery of consciousness after acute brain injury: a narrative review
	Coma Prognostication After Acute Brain Injury
	The Thalamus in Perioperative Neurocognitive Disorders
	Multimodal approaches supporting the diagnosis, prognosis and investigation of neural correlates of disorders of consciousness: A systematic review
	Detecting awareness after acute brain injury
	Prognostic Evaluation of Disorders of Consciousness by Using Resting-State fMRI: A Systematic Review
	Exploring the Significance of Cognitive Motor Dissociation on Patient Outcome in Acute Disorders of Consciousness
	Applications of Functional Magnetic Resonance Imaging to the Study of Functional Connectivity and Activation in Neurological Disease: A Scoping Review of the Literature
	Task-based EEG and fMRI paradigms in a multimodal clinical diagnostic framework for disorders of consciousness
	Impaired Self-Awareness in Parkinson's and Huntington's Diseases: A Literature Review of Neuroimaging Correlates
	Current status and prospect of transcutaneous auricular vagus nerve stimulation for disorders of consciousness
	Neuroimaging in Disorders of Consciousness and Recovery
	Covert consciousness
	Disclosing Results of Tests for Covert Consciousness: A Framework for Ethical Translation
	Meta-analysis of the diagnostic value of functional magnetic resonance imaging for distinguishing unresponsive wakefulness syndrome/vegetative state and minimally conscious state
	A Comprehensive Review of Low-Intensity Focused Ultrasound Parameters and Applications in Neurologic and Psychiatric Disorders
	The multifaceted nature of inner speech: Phenomenology, neural correlates, and implications for aphasia and psychopathology
	Reconstructing Covert Consciousness
	Functional neuroimaging in disorders of consciousness: towards clinical implementation
	The Gray Zone of Consciousness: Cognitive Motor Dissociation
